# Supplementary material for: Effectiveness assessment of using water environmental microHI to predict the health status of wild fish
Source: Front Microbiol. 2024 Jan 11;14:1293342. doi: 10.3389/fmicb.2023.1293342 (PMC10808811; doi:10.3389/fmicb.2023.1293342)
Supplement: Supplementary file 2 [file Data_Sheet_1.ZIP]

Archive with 21 entries (21 files):
- Supplementary Figure S1 Rarefaction sobs.pdf
- Supplementary Figure S10 potential pathogenicity_g.pdf
- Supplementary Figure S11 mobile element content_g.pdf
- Supplementary Figure S12 oxidative stress tolerance_g.pdf
- Supplementary Figure S13 LDA filter-feeding.pdf
- Supplementary Figure S14 LDA scraper-feeding.pdf
- Supplementary Figure S15 LDA omnivorous.pdf
- Supplementary Figure S16 LDA carnivorous.pdf
- Supplementary Figure S2 Rarefaction chaos.pdf
- Supplementary Figure S3 Phenotypes.pptx
- Supplementary Figure S4 Hcluster family level.pdf
- Supplementary Figure S5 Hcluster genus level.pdf
- Supplementary Figure S6 Hcluster species level.pdf
- Supplementary Figure S7 potential pathogenicity_f.pdf
- Supplementary Figure S8 mobile element content_f.pdf
- Supplementary Figure S9 oxidative stress tolerance_f.pdf
- Supplementary Table S1 sampling details.docx
- Supplementary Table S2 microHI base values.docx
- Supplementary Table S3 fish communities.xlsx
- Supplementary Table S4 bacterial abundance difference.xlsx
- Supplementary Table S5 key bacterial taxonomies.xlsx
