# Supplementary material for: Effectiveness assessment of using water environmental microHI to predict the health status of wild fish
Source: Front Microbiol. 2024 Jan 11;14:1293342. doi: 10.3389/fmicb.2023.1293342 (PMC10808811; doi:10.3389/fmicb.2023.1293342)
Supplement: Supplementary file 2 [file Data_Sheet_1.ZIP › Supplementary Table S3 fish communities.xlsx]

## Sheet: Sheet1
Fish community structure
hukou section				jiang'an section				jiayu section				xinzhou section
species	number percentage			species	number percentage			species	number percentage			species	number percentage
Parabramis pekinensis (Basilewsky)	0.0554			Parabramis pekinensis (Basilewsky)	0.00431207			Siniperca scherzeri Steindachner	0.000969932			Siniperca scherzeri Steindachner	0.001
Hemiculter leucisculus (Basilewsky)	0.002			Hemiculter leucisculus (Basilewsky)	0.0021059			Hemiculter bleekeri Warpachowski	0.0213385			Parabramis pekinensis (Basilewsky)	0.0105
Ctenopharyngodon idellus (Cuvier et Valenciennes)	0.001			Ctenopharyngodon idellus (Cuvier et Valenciennes)	0.0026073			Parabramis pekinensis (Basilewsky)	0.013579			Ctenopharyngodon idellus (Cuvier et Valenciennes)	0.0181
Hemibarbus labeo (Pallas)	0.001			Squaliobarbus curriculus (Richardson)	0.00431207			Hemiculter leucisculus (Basilewsky)	0.0029098			Squaliobarbus curriculus (Richardson)	0.001
Leiocassis crassilabris Günther	0.0406			Hemibarbus labeo (Pallas)	0.000401123			Ctenopharyngodon idellus (Cuvier et Valenciennes)	0.000969932			Leiocassis crassilabris Günther	0.0295
Culter dabryi Bleeker	0.0059			Leiocassis crassilabris Günther	0.0266747			Macropodus opercularis (Linnaeus)	0.000969932			Culter dabryi Bleeker	0.0733
Silurus meridionalis Chen	0.001			Silurus meridionalis Chen	0.00130365			Squaliobarbus curriculus (Richardson)	0.00193986			Silurus meridionalis Chen	0.0057
Mystus macropterus (Bleeker)	0.004			Mystus macropterus (Bleeker)	0.00300842			Leiocassis crassilabris Günther	0.0843841			Coilia brachygnathus (Kreyenberg et Pappenheim)	0.2048
Coilia brachygnathus (Kreyenberg et Pappenheim)	0.2127			Acheilognathus macropterus (Bleeker)	0.00340955			Mystus macropterus (Bleeker)	0.00775946			Megalobrama mantschuricus Basilewsky	0.04
Pseudobagrus brevicaudatus (Wu)	0.003			Siniperca kneri Garman	0.0026073			Siniperca kneri Garman	0.00581959			Elopichthys bambusa (Richardson)	0.0029
Elopichthys bambusa (Richardson)	0.001			Coilia brachygnathus (Kreyenberg et Pappenheim)	0.0425191			Coilia brachygnathus (Kreyenberg et Pappenheim)	0.00387973			Pelteobagrus nitidus (Sauvage et Dabry)	0.0057
Pelteobagrus nitidus (Sauvage et Dabry)	0.094			Megalobrama mantschuricus Basilewsky	0.414862			Megalobrama mantschuricus Basilewsky	0.057226			Siniperca chuatsi (Basilewsky)	0.0038
Siniperca chuatsi (Basilewsky)	0.186			Elopichthys bambusa (Richardson)	0.000902527			Pelteobagrus nitidus (Sauvage et Dabry)	0.224054			Ancherythroculter nigrocauda Yih et Woo	0.0543
Parabotia fasciata Dabry	0.001			Pelteobagrus nitidus (Sauvage et Dabry)	0.0472323			Siniperca chuatsi (Basilewsky)	0.0029098			Sarcocheilichthys sinensis Bleeker	0.0143
Hemibarbus maculatus Bleeker	0.0178			Siniperca chuatsi (Basilewsky)	0.0532491			Ancherythroculter nigrocauda Yih et Woo	0.00581959			Carassius auratus (Linnaeus)	0.0048
Sarcocheilichthys sinensis Bleeker	0.0307			Cultrichthys erythropterus (Basilewsky)	0.000401123			Parabotia fasciata Dabry	0.0029098			Hyporamphus intermedius (Cantor)	0.0029
Pelteobagrus fulvidraco (Richardson)	0.003			Parabotia fasciata Dabry	0.00300842			Sarcocheilichthys sinensis Bleeker	0.000969932			Cyprinus carpio (Linnaeus)	0.0133
Xenocypris davidi Bleeker	0.0129			Hemibarbus maculatus Bleeker	0.00300842			Carassius auratus (Linnaeus)	0.00387973			Hypophthalmichthys molitrix (Valenciennes)	0.0562
Carassius auratus (Linnaeus)	0.0317			Sarcocheilichthys sinensis Bleeker	0.00431207			Lepturichthys fimbriata (Günther)	0.000969932			Cirrhinus molitorella (Valenciennes)	0.001
Cyprinus carpio (Linnaeus)	0.0109			Pelteobagrus fulvidraco (Richardson)	0.0176494			Cyprinus carpio (Linnaeus)	0.00193986			Cirrhhina mrigala (Hamilton)	0.1257
Hypophthalmichthys molitrix (Valenciennes)	0.0049			Carassius auratus (Linnaeus)	0.0128359			Hypophthalmichthys molitrix (Valenciennes)	0.00193986			Culter mongolicus mongolicus (Basilewsky)	0.0181
Cirrhinus molitorella (Valenciennes)	0.0079			Cyprinus carpio (Linnaeus)	0.014641			Culter mongolicus mongolicus (Basilewsky)	0.00193986			Culter oxycephaloides Kreyenberg et Pappenheim	0.0029
Culter mongolicus mongolicus (Basilewsky)	0.0099			Hypophthalmichthys molitrix (Valenciennes)	0.00601685			Silurus asotus Linnaeus	0.000969932			Silurus asotus Linnaeus	0.0429
Culter oxycephaloides Kreyenberg et Pappenheim	0.002			Pseudorasbora parva (Temminck et Schlegel)	0.000902527			Misgurnus anguillicaudatus (Cantor)	0.00387973			Rhodeus sinensis Günther	0.001
Silurus asotus Linnaeus	0.003			Culter mongolicus mongolicus (Basilewsky)	0.00340955			Culter oxycephaloides Kreyenberg et Pappenheim	0.00581959			Culter alburnus Basilewsky	0.0695
Rhodeus sinensis Günther	0.0188			Misgurnus anguillicaudatus (Cantor)	0.00170477			Silurus asotus Linnaeus	0.000969932			Mylopharyngodon piceus (Richardson)	0.0029
Culter alburnus Basilewsky	0.0287			Culter oxycephaloides Kreyenberg et Pappenheim	0.0047132			Culter alburnus Basilewsky	0.0126091			Saurogobio dabryi Bleeker	0.001
Pseudobagrus truncatus (Regan)	0.001			Silurus asotus Linnaeus	0.00391095			Saurogobio dabryi Bleeker	0.0261882			Pseudobrama simoni (Bleeker)	0.001
Megalobrama terminalis (Richardson)	0.0188			Pseudolaubuca sinensis Bleeker	0.000902527			Pseudobrama simoni (Bleeker)	0.0126091			Coreius heterodon (Bleeker)	0.0486
Saurogobio dabryi Bleeker	0.0227			Culter alburnus Basilewsky	0.0313879			Coreius heterodon (Bleeker)	0.0931135			Megalobrama amblycephala Yih	0.001
Pseudobrama simoni (Bleeker)	0.001			Culter dabryi Bleeker	0.0515443			Pelteobagrus vachelli (Richardson)	0.014549			Pelteobagrus vachelli (Richardson)	0.0133
Paracanthobrama guichenoti (Bleeker)	0.004			Mylopharyngodon piceus (Richardson)	0.000401123			Rhinogobio typus Bleeker	0.00678952			Xenocypris argentea Günther	0.0714
Coreius heterodon (Bleeker)	0.004			Saurogobio dabryi Bleeker	0.0274769			Pseudobagrus ussuriensis (Dybowski)	0.0223084			Pseudolaubuca sinensis Bleeker	0.0048
Megalobrama amblycephala Yih	0.1048			Pseudobrama simoni (Bleeker)	0.0137385			Pseudobagrus pratti (Günther)	0.00193986			Aristichthys nobilis (Richardson)	0.0171
Pelteobagrus vachelli (Richardson)	0.0277			Coreius heterodon (Bleeker)	0.0652828			Acheilognathus chankaensis (Dybowski)	0.00387973			hybrid sturgeon	0.0019
Pseudobagrus ussuriensis (Dybowski)	0.002			Pelteobagrus vachelli (Richardson)	0.0099278			Xenocypris argentea Günther	0.0223084			Coilia nasus Temminck et Schlegel	0.001
Parabotia banarescu (Nalbant)	0.003			Rhinogobio typus Bleeker	0.00340955			Squalidus argentatus (Sauvage et Dabry)	0.0203686			Saurogobio dumerili Bleeker	0.0095
Squalidus argentatus (Sauvage et Dabry)	0.0069			Channa argus (Cantor)	0.000401123			Saurogobio dumerili Bleeker	0.000969932			Leiocassis longirostris Günther	0.0238
Pseudolaubuca sinensis Bleeker	0.002			Myxocyprinus asiaticus (Bleeker)	0.000401123			Leiocassis longirostris Günther	0.0029098
Aristichthys nobilis (Richardson)	0.0049			Xenocypris argentea Günther	0.0206578			Pelteobagrus eupogon (Boulenger)	0.0155189
Coilia nasus Temminck et Schlegel	0.003			Squalidus argentatus (Sauvage et Dabry)	0.0248696			Mastacembelus sinensis (Bleeker)	0.00193986
Saurogobio dumerili Bleeker	0.001			Aristichthys nobilis (Richardson)	0.0197553			Leptobotia taeniops (Sauvage)	0.0029098
Megalobrama elongata Huang et Zhang	0.002			Pseudobagrus tenuis (Günther)	0.0073205			Leiocassis argentivittatus (Regan)	0.278371
Mugil cephalus Linnaeus	0.001			Saurogobio dumerili Bleeker	0.0026073
				Siniperca roulei (Wu)	0.000401123
				Leiocassis longirostris Günther	0.0300842
				Pelteobagrus eupogon (Boulenger)	0.000401123
				Rhodeus sinensis Günther	0.000401123
				Rhinogobius giurinus (Rutter)	0.0026073
