# Supplementary material for: Effectiveness assessment of using water environmental microHI to predict the health status of wild fish
Source: Front Microbiol. 2024 Jan 11;14:1293342. doi: 10.3389/fmicb.2023.1293342 (PMC10808811; doi:10.3389/fmicb.2023.1293342)
Supplement: Supplementary file 2 [file Data_Sheet_1.ZIP › Supplementary Table S4 bacterial abundance difference.xlsx]

## Sheet: Sheet1
Family level
	f__unclassified_c__Acidobacteriae	f__Holophagaceae	f__Vicinamibacteraceae	f__uncultured_o__Vicinamibacterales	f__unclassified_o__IMCC26256	f__Ilumatobacteraceae	f__Microtrichaceae	f__uncultured_o__Microtrichales	f__Corynebacteriaceae	f__Mycobacteriaceae	f__Nocardiaceae	f__Sporichthyaceae	f__Microbacteriaceae	f__unclassified_o__PeM15	f__Coriobacteriaceae	f__Eggerthellaceae	f__unclassified_o__OPB41	f__unclassified_c__MB-A2-108	f__Gaiellaceae	f__uncultured_o__Gaiellales	f__67-14	f__Solirubrobacteraceae	f__Bacteroidaceae	f__Barnesiellaceae	f__Muribaculaceae	f__Prevotellaceae	f__Rikenellaceae	f__Tannerellaceae	f__Weeksellaceae	f__NS11-12_marine_group	f__Sphingobacteriaceae	f__env.OPS_17	f__Silvanigrellaceae	f__Helicobacteraceae	f__Bacillaceae	f__Erysipelotrichaceae	f__Enterococcaceae	f__Lactobacillaceae	f__Streptococcaceae	f__Staphylococcaceae	f__Clostridiaceae	f__Lachnospiraceae	f__Oscillospiraceae	f__Ruminococcaceae	f__Peptostreptococcaceae	f__unclassified_c__Limnochordia	f__unclassified_c__Limnochordia	f__Selenomonadaceae	f__Veillonellaceae
Hukou-envi	0	1.82307e-05	0.000811267	0.000437537	0.00183219	0.0026708	0.0017228	0.00217857	6.38075e-05	0.0152591	0.00323595	0.0010665	0.00502256	0.00470352	0	9.11535e-06	0.000966228	0.00180484	0.000975343	0.00837701	0.00319949	0.00500433	0	0	4.55768e-05	9.11535e-06	0	1.82307e-05	0.0217675	0	0.00013673	1.82307e-05	0	9.11535e-06	0.00239734	0.00025523	0.0001185	4.55768e-05	0.412488	0.000273461	0.00422041	0.000820382	0.000109384	3.64614e-05	0.00218769	0.000619844	0	0	0
Jiayu-envi	0.000316132	0.000260344	0.00497443	0.00252906	0.0018503	0.040186	0.000437006	0.00147838	1.8596e-05	0.00291957	0.00074384	0.0188285	0.00293817	0.00172943	0	0	0.000120874	0.000390516	0.00032543	0.00218503	0.000706648	0.000483496	9.298e-06	9.298e-06	0	9.298e-06	0	0	0.000966992	0.000483496	0.00018596	0.000427708	0.000762436	0	0.00225012	5.5788e-05	4.649e-05	0.00027894	9.298e-06	0.000678754	0.0004649	0.000158066	3.7192e-05	5.5788e-05	0.000195258	0.000102278	0	9.298e-06	0
Xinzhou-envi	0.00174735	0.00653511	0.0106565	0.00337744	0.00584626	0.116434	0.00145691	0.00381855	1.86384e-05	0.00840516	0.0031895	0.110402	0.00450817	0.00668654	2.32981e-05	6.98942e-06	0.000506344	0.00105773	0.00139866	0.00796017	0.00333706	0.00099405	0.000107171	5.66919e-05	3.10641e-06	0.000124256	5.59153e-05	4.65961e-05	0.00083407	0.00453768	0.000177842	0.00424413	0.000264821	0	0.0239869	0.000233757	2.09683e-05	3.26173e-05	7.45538e-05	0.000556047	0.00340618	0.000622058	9.9405e-05	0.000152214	0.00185686	0.000211236	0	7.30006e-05	2.09683e-05
Jiang'an-envi	0.00135076	0.00666263	0.00965283	0.00363404	0.00453775	0.259359	0.0011958	0.00372729	4.79967e-05	0.00885334	8.70798e-05	0.220384	0.00516102	0.00828972	0.000220099	3.35977e-05	0.000172788	0.000630814	0.000639042	0.005449	0.00138162	0.000684982	0.000292094	4.59397e-05	1.2342e-05	0.000355176	0.000307179	0.00027701	0.00091468	0.00277284	0.000259868	0.0026837	0.00209129	0	0.00120609	0.000257125	4.59397e-05	0.000192673	0.000148104	2.4684e-05	0.00149407	0.000825544	0.000115192	0.00033392	0.00134117	5.55391e-05	5.48534e-06	0.000613672	0.000199529
Hukou-gut	9.52477e-06	0	0.000258359	0.000269075	0.000667925	0.000228595	0.000257764	0.000216093	1.30966e-05	0.00141919	0.000204187	0.00013037	0.000284553	0.000264312	1.30966e-05	5.95298e-07	0.000398255	0.000458975	0.000557795	0.00106975	0.00118167	0.00164779	0.000115488	0.0375699	1.30966e-05	1.48825e-05	0.000461356	0.00905806	0.000771507	0	0.000270861	1.1906e-06	3.57179e-06	2.7979e-05	0.00257943	0.0106124	5.00051e-05	0.000151801	0.00222225	0.00117988	0.214528	0.0139109	3.09555e-05	0.00041909	0.0941762	0.000166684	0	3.09555e-05	2.67884e-05
Jiayu-gut	9.14204e-05	0.000125031	0.000625826	0.000531717	0.00043828	0.00201595	0.000510206	0.000496762	0.000834211	0.00161061	0.000861099	0.001739	0.00286159	0.000828161	5.37767e-06	1.6133e-05	0.000676242	0.000688342	0.000505501	0.000766318	0.00044433	0.000464496	0.000110242	0.00244146	2.21829e-05	2.95772e-05	0.000622465	0.00372269	0.00433306	6.72209e-06	0.00027695	0.000106881	0.000207713	2.68884e-06	0.0139342	0.0230884	0.0114101	0.0016496	0.0150736	0.00797441	0.267311	0.00402855	0.000156625	0.00022519	0.0398458	0.00163347	0	2.15107e-05	2.68884e-06
Xinzhou-gut	1.50093e-05	4.11279e-05	0.00140426	0.000727303	0.00160943	0.0025666	0.000910488	0.0011257	0.00133678	0.00839684	0.0211482	0.00112806	0.00275569	0.00325277	0.000761576	0.000326305	0.000639847	0.00134304	0.00157752	0.00413844	0.00179497	0.00131125	0.00256057	0.011777	0.00857612	0.00159146	0.00240693	0.00658201	0.0140536	3.4746e-05	0.00146642	0.000126693	1.79639e-05	0.000733448	0.00975406	0.0118016	0.000784031	0.00298816	0.00498275	0.0193852	0.0880495	0.0154316	0.00155388	0.0124347	0.0414114	0.00152008	9.33652e-06	0.000962725	0.000432553
Jiang'an--gut	2.13097e-05	5.39757e-05	0.000315504	0.000267874	0.000491526	0.00196029	0.00165681	0.000485848	0.000851653	0.0102382	0.00487377	0.00145627	0.00283546	0.00225395	0.000103275	3.70081e-05	0.000159055	0.000274888	0.000347702	0.00223358	0.00102914	0.000946044	0.00123256	0.0192658	3.22652e-05	0.000611702	0.0035324	0.00467811	0.00114605	2.09757e-05	0.000551781	4.43562e-05	1.83704e-05	5.14372e-06	0.0041286	0.005413	0.0013852	0.000731343	0.0163749	0.0112698	0.144604	0.0269296	0.000492394	0.0419577	0.20945	0.000263733	4.94332e-06	0.000113028	0.000283706
r2	0.121299	0.0191992	0.36538	0.180205	0.528644	0.272525	0.00139984	0.360221	0.699913	0.00396964	0.17318	0.172442	0.173865	0.458044	0.0130293	0.0307231	0.00107613	5.06704e-05	0.689461	0.252309	0.762575	0.626886	0.22582	0.112442	0.151351	0.140235	0.803029	0.0989108	0.21806	0.992108	0.0032006	0.300189	0.000975579	0.0921349	0.0825931	0.904022	0.0658542	0.014637	0.486968	0.0533498	0.168537	0.685303	0.062641	0.989405	0.0275851	0.212295	0.0414791	0.0196167	0.166181
slope	-0.0161144	-0.00193239	0.070193	0.0653337	0.198272	0.00466402	-0.0412443	0.199661	-20.4401	-0.0570127	2.49197	0.00289452	-0.518574	0.325153	-0.388453	-1.85452	-0.0202499	0.00534768	1.01166	0.269396	0.368665	0.186641	4.07862	-181.163	-79.6777	1.70032	9.02188	-5.73312	-0.277313	0.00730936	0.623922	0.0159197	0.00327353	-24.038	0.136229	-72.9247	-32.7142	-1.25704	-0.0240564	5.95879	-18.7338	24.7639	4.80874	143.706	15.1515	-1.41447	0.333825	-0.216393	0.874453
Genus level
	g__Paludibaculum	g__marine_group	g__unclassified_f__Vicinamibacteraceae	g__unclassified_o__Vicinamibacterales	g__unclassified_o__Vicinamibacterales	g__unclassified_o__IMCC26256	g__CL500-29_marine_group	g__unclassified_f__Ilumatobacteraceae	g__Candidatus_Microthrix	g__IMCC26207	g__Rhodococcus	g__hgcI_clade	g__unclassified_f__Sporichthyaceae	g__Aurantimicrobium	g__Candidatus_Aquiluna	g__Leucobacter	g__Microbacterium	g__unclassified_o__PeM15	g__Collinsella	g__unclassified_o__Gaiellales	g__unclassified_o__Gaiellales	g__unclassified_f__67-14	g__Conexibacter	g__Bacteroides	g__uncultured_f__Barnesiellaceae	g__unclassified_f__Muribaculaceae	g__Chryseobacterium	g__Empedobacter	g__Soonwooa	g__Sphingobacterium	g__Bacillus	g__Allobaculum	g__Dielma	g__Turicibacter	g__ZOR0006	g__Enterococcus	g__Lactococcus	g__Streptococcus	g__Macrococcus	g__Staphylococcus	g__Clostridium_sensu_stricto_1	g__Clostridium_sensu_stricto_13	g__Clostridium_sensu_stricto_7	g__Epulopiscium	g__Tyzzerella	g__Caproiciproducens	g__Faecalibacterium	g__Ruminococcus	g__Romboutsia
Hukou-envi	0	0	0.000464883	6.38075e-05	0.000437537	0.00183219	0.00214211	6.38075e-05	0	0.00154049	0.00227884	6.38075e-05	0.000355499	0.00025523	0	0.000100269	0.00353676	0.00470352	0	1.82307e-05	0.00837701	0.00319949	0.00349118	0	0	4.55768e-05	0.00200538	0	0	9.11535e-06	0.00164076	0	0	0.00025523	0	0.0001185	0.412488	0	0	0.000273461	0.00313568	0.000200538	0	0.000492229	0	0	1.82307e-05	9.11535e-06	0.000246115
Jiayu-envi	0.000288238	0.000213854	0.004649	0.000204556	0.00252906	0.0018503	0.0389493	0.00109716	0	0.000241748	0.000641562	0.0151371	0.00359833	0.000269642	0.000399814	0.000111576	0.00146908	0.00172943	0	1.8596e-05	0.00218503	0.000706648	0.00041841	9.298e-06	9.298e-06	0	0.000641562	0	0	2.7894e-05	0.00157136	0	0	4.649e-05	0	4.649e-05	9.298e-06	0	0.000576476	0.000102278	0.000251046	9.298e-06	0	9.298e-06	9.298e-06	1.8596e-05	0	1.8596e-05	7.4384e-05
Xinzhou-envi	0.00171318	0.00645667	0.0103016	0.000139788	0.00337744	0.00584626	0.112761	0.00334793	0	0.000573909	0.00312893	0.102932	0.00732569	0.000929592	0.00187549	2.79577e-05	0.000257832	0.00668654	2.32981e-05	5.74685e-05	0.00796017	0.00333706	0.000915614	0.000107171	5.66919e-05	3.10641e-06	0.000292002	7.37772e-05	1.5532e-05	3.57237e-05	0.0129716	0	9.31922e-06	0.000165416	2.32981e-06	2.09683e-05	2.09683e-05	5.35855e-05	0.000522653	3.33939e-05	0.00245018	0.000100182	3.88301e-06	0.000126586	5.43621e-06	7.2224e-05	1.86384e-05	2.40747e-05	0.0003153
Jiang'an-envi	0.00133362	0.00655772	0.009238	0.000103536	0.00363404	0.00453775	0.245812	0.0132711	8.50228e-05	0.000681553	4.3197e-05	0.191484	0.0283462	0.00059036	0.00231413	8.36514e-05	0.000117935	0.00828972	0.000219414	2.33127e-05	0.005449	0.00138162	0.000627386	0.000292094	3.42834e-05	1.2342e-05	4.18257e-05	2.057e-06	0	8.22801e-06	0.000983933	0	2.057e-06	0.000187873	4.114e-06	4.59397e-05	4.52541e-05	0.00010285	1.91987e-05	5.48534e-06	0.00106827	5.21107e-05	3.42834e-06	6.44527e-05	3.42834e-06	2.60554e-05	0.000111764	0.000115192	0.000373003
Hukou-gut	9.52477e-06	0	0.000116678	1.48825e-05	0.000269075	0.000667925	9.22712e-05	2.2026e-05	0	0.0001899	0.000166088	0	4.76239e-06	1.84542e-05	0	3.63132e-05	7.32217e-05	0.000264312	1.30966e-05	5.06004e-05	0.00106975	0.00118167	0.00101736	0.000115488	0.0375699	1.30966e-05	0.000342297	0.00022026	0.000190495	0.000270861	0.00246751	4.40521e-05	0.000274433	0.000827465	0.00920034	5.00051e-05	0.00216272	5.95298e-05	0.000762577	0.000417304	0.205339	0.00228118	0.000419685	0.0113363	0.00186209	7.73888e-06	2.38119e-06	4.76239e-06	0.000276814
Jiayu-gut	9.14204e-05	0.000102848	0.00034686	2.28551e-05	0.000531717	0.00043828	0.00109436	5.44489e-05	0	0.00043223	0.000740102	0.00105335	0.000325349	5.44489e-05	1.47886e-05	0.00134173	0.000254095	0.000828161	5.37767e-06	1.68052e-05	0.000766318	0.00044433	0.000227207	0.000110242	0.00244146	2.21829e-05	0.00188689	0.000277622	0.000538439	0.000156625	0.0131094	6.72209e-07	0	0.000486679	0.0225351	0.0114101	0.0138751	0.00119855	0.00329315	0.00467723	0.255002	0.000506845	2.35273e-05	0.00327567	4.16769e-05	1.81496e-05	2.82328e-05	2.62161e-05	0.00108427
Xinzhou-gut	1.4773e-05	3.17914e-05	0.000808259	7.37467e-05	0.000727303	0.00160943	0.0019823	0.00017373	5.90919e-07	0.000767603	0.0208523	0.000859787	8.24923e-05	0.000539627	5.0819e-05	0.000369442	0.00125996	0.00325277	0.000759922	6.59465e-05	0.00413844	0.00179497	0.000564564	0.00256057	0.011739	0.00854185	0.00469012	0.00816709	0.000823386	0.00141371	0.00837178	0.00106011	0.000855769	0.00148675	0.00439514	0.000784031	0.00427754	0.000705202	0.0173982	0.0019797	0.0810475	0.000542109	0.000195594	0.00287293	0.00150696	0.000128466	0.00149231	0.000712057	0.00179297
Jiang'an--gut	2.13097e-05	4.93664e-05	0.000217305	1.69676e-05	0.000267874	0.000491526	0.00146816	0.000363868	0.000577366	0.000666012	0.00394156	0.00103342	0.000173617	9.69959e-05	5.41761e-05	0.000193324	0.00215388	0.00225395	0.000103275	1.86376e-05	0.00223358	0.00102914	0.000700882	0.00123256	0.0192582	3.01943e-05	0.00104651	6.74696e-06	4.43562e-05	0.000320848	0.00296859	2.93927e-06	0.000269077	0.00188614	0.00315651	0.0013852	0.00464705	0.0117279	0.010948	0.00032018	0.123147	0.00337795	0.00206076	0.00987868	0.0158044	0.000370615	0.00011403	5.54453e-05	0.00264915
r2	0.130835	0.0145175	0.463761	0.0630147	0.180205	0.528644	0.403938	0.956883	0.999999	0.397633	0.420829	0.314081	0.0291864	0.855204	0.981892	0.122995	0.695661	0.458044	0.0128913	0.521621	0.252309	0.762575	0.704979	0.22582	0.142654	0.151313	0.274988	0.996937	0.650627	0.450655	0.0558605	#DIV/0!	0.902229	0.16313	0.568354	0.0658542	0.272742	0.73936	0.0913112	0.0209096	0.125642	0.0605625	0.234954	0.424874	0.0811151	0.0641417	0.0340446	0.0334779	0.369922
slope	-0.0169493	-0.00140337	0.0460145	0.117422	0.0653337	0.198272	0.00472021	0.0250411	6.7884	-0.293617	4.43424	0.00315634	0.00186468	0.706359	0.0236698	5.55074	-0.509168	0.325153	-0.386752	0.928878	0.269396	0.368665	0.191798	4.07862	-219.981	-79.3548	-1.14218	109.277	36.4165	28.6392	0.204924	#DIV/0!	77.4627	2.93326	-3346.37	-32.7142	-0.0131833	96.6451	7.30852	-2.44423	-21.3202	4.20413	214.602	13.1315	-540.669	1.39182	-2.64437	-1.26886	4.75156
[truncated: 58 more columns]

## Sheet: Family level
	Hukou-envi	Jiayu-envi	Xinzhou-envi	Jiang'an-envi	Hukou-gut	Jiayu-gut	Xinzhou-gut	Jiang'an--gut	r2	slope
f__unclassified_o__Ga0077536	0	0.000120874	0.00182424	0.000561562	0	6.72209e-07	1.79639e-05	6.14574e-06	0.997002	0.00995371
f__unclassified_o__Saccharimonadales	0.000701882	0.000446304	0.00711212	0.00103673	0.000111321	0.000194268	0.00490652	0.000763542	0.994443	0.714479
f__NS11-12_marine_group	0	0.000483496	0.00453768	0.00277284	0	6.72209e-06	3.4746e-05	2.09757e-05	0.992108	0.00730936
f__Ruminococcaceae	3.64614e-05	5.5788e-05	0.000152214	0.00033392	0.00041909	0.00022519	0.0124347	0.0419577	0.989405	143.706
f__unclassified_c__Thermodesulfovibrionia	0.000109384	0.000269642	0.0007634	0.000424428	1.42872e-05	4.8399e-05	0.000208358	0.000138613	0.955804	0.30807
f__Methylococcaceae	5.46921e-05	0.000409112	0.00291769	0.000851599	0.000127394	0.000413408	0.0143919	0.000185241	0.936131	5.34135
f__Enterobacteriaceae	0.0605624	0.00166434	0.000193374	0.000397687	0.231179	0.0906749	0.0344746	0.0773749	0.929555	2.74863
f__Nitrospiraceae	2.73461e-05	0.000874012	0.0103187	0.00339474	1.01201e-05	0.000182169	0.000704257	7.48177e-05	0.873391	0.0632041
f__Methyloligellaceae	0.000273461	0.00023245	0.000597983	0.000172103	0.000258955	0.000725313	0.00171674	0.000212763	0.873178	3.4239
f__Legionellaceae	0.00186865	0.000985588	0.00402901	0.00172925	0.000332176	0.00142374	0.00681708	0.00163537	0.823656	2.01025
f__Rikenellaceae	0	0	5.59153e-05	0.000307179	0.000461356	0.000622465	0.00240693	0.0035324	0.803029	9.02188
f__67-14	0.00319949	0.000706648	0.00333706	0.00138162	0.00118167	0.00044433	0.00179497	0.00102914	0.762575	0.368665
f__Alcaligenaceae	0.0001185	0.000223152	0.000200363	0.000337348	1.90495e-05	0.000585494	0.000222422	0.0767268	0.757108	368.298
f__B1-7BS	0.0001185	0.000223152	0.000200363	0.000337348	1.90495e-05	0.000585494	0.000222422	0.0767268	0.757108	368.298
f__Beijerinckiaceae	0.0087872	0.00638773	0.0156431	0.00839188	0.00295208	0.00611172	0.0143726	0.00362218	0.748614	1.12654
f__Rhodobacteraceae	0.00218769	0.00448164	0.00492288	0.00269124	0.000661972	0.0159414	0.009378	0.00172488	0.747241	4.63393
f__Shewanellaceae	0	9.298e-06	1.47554e-05	6.85667e-06	0.000340511	0.00460597	0.00552225	0.000235075	0.715167	384.644
f__Gaiellaceae	0.000975343	0.00032543	0.00139866	0.000639042	0.000557795	0.000505501	0.00157752	0.000347702	0.689461	1.01166
f__Lachnospiraceae	0.000820382	0.000158066	0.000622058	0.000825544	0.0139109	0.00402855	0.0154316	0.0269296	0.685303	24.7639
f__MWH-UniP1_aquatic_group	0	0.000148768	0.00386903	0.00315681	0	4.90712e-05	8.40286e-05	5.63137e-05	0.654685	0.0140996
f__Solirubrobacteraceae	0.00500433	0.000483496	0.00099405	0.000684982	0.00164779	0.000464496	0.00131125	0.000946044	0.626886	0.186641
f__Morganellaceae	0	0	0	2.74267e-06	9.70336e-05	0.000153936	5.82646e-05	4.60931e-06	0.610925	-35.9025
f__unclassified_o__Rhizobiales	0.000528691	0.000241748	0.000337822	0.000471054	0.000422662	0.000931009	0.000407616	0.000259658	0.614433	-1.77307
f__Corynebacteriaceae	6.38075e-05	1.8596e-05	1.86384e-05	4.79967e-05	1.30966e-05	0.000834211	0.00133678	0.000851653	0.699913	-20.4401
f__Sutterellaceae	0.0010118	0.000344026	0.000611962	0.000789889	0.000258955	0.000671537	0.00034616	0.000148233	0.70597	-0.670152
f__Erysipelotrichaceae	0.00025523	5.5788e-05	0.000233757	0.000257125	0.0106124	0.0230884	0.0118016	0.005413	0.904022	-72.9247

## Sheet: Genus level
	Hukou-envi	Jiayu-envi	Xinzhou-envi	Jiang'an-envi	Hukou-gut	Jiayu-gut	Xinzhou-gut	Jiang'an--gut	r2	slope
g__unclassified_o__Ga0077536	0	0.000120874	0.00182424	0.000561562	0	6.72209e-07	1.79639e-05	6.14574e-06	0.997002	0.00995371
g__Empedobacter	0	0	7.37772e-05	2.057e-06	0.00022026	0.000277622	0.00816709	6.74696e-06	0.996937	109.277
g__unclassified_o__Saccharimonadales	0.000701882	0.000446304	0.00711212	0.00103673	0.000111321	0.000194268	0.00490652	0.000763542	0.994443	0.714479
g__Methylocystis	0.00381933	0.0050953	0.0132372	0.00612781	0.00139181	0.00290865	0.0121772	0.00276652	0.983414	1.16554
g__Candidatus_Aquiluna	0	0.000399814	0.00187549	0.00231413	0	1.47886e-05	5.0819e-05	5.41761e-05	0.981892	0.0236698
g__unclassified_f__Ilumatobacteraceae	6.38075e-05	0.00109716	0.00334793	0.0132711	2.2026e-05	5.44489e-05	0.00017373	0.000363868	0.956883	0.0250411
g__Methyloparacoccus	2.73461e-05	0.000111576	0.000663218	0.000221471	2.85743e-05	0.000147886	0.0123935	9.67287e-05	0.923193	20.8896
g__Paracoccus	0.000546921	0.00339377	0.00118665	0.000294151	1.60731e-05	0.00394721	0.000342024	0.000424858	0.923145	1.26178
g__uncultured_f__Methylophilaceae	9.11535e-06	0.000102278	0.00375565	0.00208511	0	3.36104e-06	7.43376e-05	2.19109e-05	0.922017	0.0184251
g__Dielma	0	0	9.31922e-06	2.057e-06	0.000274433	0	0.000855769	0.000269077	0.902229	77.4627
g__Nitrospira	2.73461e-05	0.000874012	0.0103187	0.00339474	1.01201e-05	0.000182169	0.000704257	7.48177e-05	0.873391	0.0632041
g__Aurantimicrobium	0.00025523	0.000269642	0.000929592	0.00059036	1.84542e-05	5.44489e-05	0.000539627	9.69959e-05	0.855204	0.706359
g__Achromobacter	3.64614e-05	9.298e-06	1.00958e-05	7.74804e-05	1.48825e-05	0.000397275	1.7373e-05	0.0766893	0.842855	1097.27
g__Legionella	0.00185042	0.000985588	0.00396067	0.00164286	0.000328009	0.00141769	0.00657433	0.00162996	0.818231	1.95531
g__unclassified_f__67-14	0.00319949	0.000706648	0.00333706	0.00138162	0.00118167	0.00044433	0.00179497	0.00102914	0.762575	0.368665
g__Streptococcus	0	0	5.35855e-05	0.00010285	5.95298e-05	0.00119855	0.000705202	0.0117279	0.73936	96.6451
g__Conexibacter	0.00349118	0.00041841	0.000915614	0.000627386	0.00101736	0.000227207	0.000564564	0.000700882	0.704979	0.191798
g__Soonwooa	0	0	1.5532e-05	0	0.000190495	0.000538439	0.000823386	4.43562e-05	0.650627	36.4165
g__C39	0	0.000874012	0.00328813	0.00202958	0	5.04157e-05	0.000104238	1.75688e-05	0.631118	0.0255102
g__Citrobacter	0.000565152	0	1.47554e-05	1.16563e-05	0.000113107	0.00337247	0.00115796	0.00297193	0.62278	-4.35113
g__Microbacterium	0.00353676	0.00146908	0.000257832	0.000117935	7.32217e-05	0.000254095	0.00125996	0.00215388	0.695661	-0.509168
g__Delftia	0	1.8596e-05	2.25215e-05	4.38827e-05	0.000475643	0.000102848	0.000107074	5.8585e-05	0.722062	-9.17088
