# Supplementary material for: Effectiveness assessment of using water environmental microHI to predict the health status of wild fish
Source: Front Microbiol. 2024 Jan 11;14:1293342. doi: 10.3389/fmicb.2023.1293342 (PMC10808811; doi:10.3389/fmicb.2023.1293342)
Supplement: Supplementary file 2 [file Data_Sheet_1.ZIP › Supplementary Table S5 key bacterial taxonomies.xlsx]

## Sheet: Sheet1
Family level				Healthy group				Unhealthy group							Genus level				Healthy group				Unhealthy group
	Phenotypes			Ecotypes				Ecotypes								Phenotypes			Ecotypes				Ecotypes
taxa	Potentially_Pathogenic	Contains_Mobile_Elements	Stress_Tolerant	filter-feeding	scraper-feeding	omnivorous	carnivorous	filter-feeding	scraper-feeding	omnivorous	carnivorous				taxa	Potentially_Pathogenic	Contains_Mobile_Elements	Stress_Tolerant	filter-feeding	scraper-feeding	omnivorous	carnivorous	filter-feeding	scraper-feeding	omnivorous	carnivorous
f__Aeromonadaceae	√	√	√								3.61601			f__Aeromonadaceae	g__Aeromonas	√	√	√								3.61597
f__Alcaligenaceae	√		√								4.53012			f__Alcaligenaceae	g__Achromobacter	√		√								4.52942
f__Bacillaceae	√	√		3.18683	3.89386	3.14111					3.24846			f__Bacillaceae	g__Bacillus	√	√		3.18219	3.87103	3.01267
f__Barnesiellaceae	√	√						3.31483						f__Barnesiellaceae	g__uncultured_f__Barnesiellaceae	√	√						3.31321
f__Beijerinckiaceae	√	√		3.61425	3.88843	3.48765								f__Beijerinckiaceae	g__Methylocystis	√	√		3.55622	3.79204
f__Bifidobacteriaceae											3.05719			f__Bifidobacteriaceae	g__Bifidobacterium											3.05717
f__Caldilineaceae					3.07715									f__Caldilineaceae	g__uncultured_f__Caldilineaceae					3.06347
f__Chthoniobacteraceae					3.56046									f__Chthoniobacteraceae	g__LD29					3.55057
f__Clostridiaceae	√	√					4.51314	4.52118						f__Clostridiaceae	g__Clostridium_sensu_stricto_1	√	√					4.53267	4.50417
f__Cyanobiaceae				3.31886	3.34522	3.36168								f__Cyanobiaceae	g__Cyanobium_PCC-6307				3.31872	3.34522	3.36168
f__Dysgonomonadaceae											3.16502			f__Desulfovibrionaceae	g__uncultured_f__Desulfovibrionaceae										3.28534
f__Enterobacteriaceae	√	√	√					4.38069						f__Dysgonomonadaceae	g__Dysgonomonas											3.17443
f__Erysipelotrichaceae		√									3.24575			f__Enterobacteriaceae	g__Citrobacter	√	√	√								3.27809
f__Exiguobacteraceae				3.31243	3.60768									f__Enterobacteriaceae	g__Enterobacter											3.6325
f__Fusobacteriaceae							4.71823	4.23553	4.29465					f__Enterobacteriaceae	g__Plesiomonas	√	√	√					4.135
f__Gaiellaceae		√			3.11698									f__Exiguobacteraceae	g__Exiguobacterium				3.31243	3.60768
f__Gemmataceae					3.05125									f__Fusobacteriaceae	g__Cetobacterium							4.71832	4.2431	4.29234
f__Hungateiclostridiaceae					3.2449									f__Gaiellaceae	g__Gaiella					3.11698
f__Hyphomicrobiaceae		√			3.45331									f__Gemmataceae	g__uncultured_f__Gemmataceae					3.04868
f__Ilumatobacteraceae		√		3.21453										f__Hyphomicrobiaceae	g__Hyphomicrobium		√			3.2031
f__Legionellaceae	√		√		3.25763									f__Hyphomicrobiaceae	g__Pedomicrobium		√			3.03625
f__Methylococcaceae	√		√		4.10513									f__Lachnospiraceae	g__Epulopiscium	√	√						3.2952
f__Methyloligellaceae		√			3.12902									f__Lachnospiraceae	g__Tyzzerella	√	√					3.6353
f__Micrococcaceae											3.47837			f__Legionellaceae	g__Legionella	√		√		3.24634
f__Micromonosporaceae					3.44683									f__Methylococcaceae	g__Methylocaldum					3.04952
f__Moraxellaceae	√		√						3.74165		4.08644			f__Methylococcaceae	g__Methyloparacoccus	√		√		4.0356
f__Mycobacteriaceae		√		3.10195	3.50622	3.95776								f__Micrococcaceae	g__Kocuria						3.15612					3.26168
f__Sporichthyaceae		√		3.00776										f__Micromonosporaceae	g__unclassified_f__Micromonosporaceae					3.16358
f__Nocardiaceae		√							3.03621		3.53869			f__Moraxellaceae	g__Acinetobacter	√								3.74176		4.0834
f__Nocardioidaceae					3.08178	3.22628								f__Mycobacteriaceae	g__Mycobacterium				3.10195	3.50622	3.95776
f__Paenibacillaceae					3.06729									f__Nocardiaceae	g__Rhodococcus		√							3.03357		3.53307
f__Peptostreptococcaceae		√						4.17242	4.90913					f__Nocardioidaceae	g__Nocardioides						3.14649
f__Phormidiaceae					3.2535									f__Peptostreptococcaceae	g__unclassified_f__Peptostreptococcaceae								4.17234	4.86713
f__Planococcaceae					3.11264									f__Phormidiaceae	g__Planktothrix_NIVA-CYA_15					3.24574
f__Polyangiaceae					3.1755									f__Pseudomonadaceae	g__Pseudomonas	√		√						3.88125		3.39329
f__Pseudomonadaceae	√	√	√						3.88122		3.39419			f__Rhizobiales_Incertae_Sedis	g__uncultured_f__Rhizobiales_Incertae_Sedis		√			3.38274	3.11515
f__Pseudonocardiaceae					3.09369									f__Ruminococcaceae	g__unclassified_f__Ruminococcaceae							3.95767
f__Rhizobiaceae	√	√			3.09578									f__Staphylococcaceae	g__Macrococcus	√										4.07119
f__Rhizobiales_Incertae_Sedis	√	√			3.44162									f__Streptococcaceae	g__Streptococcus		√									4.09042
f__Rhodobacteraceae		√			3.06959									f__Streptomycetaceae	g__Streptomyces					3.07478
f__Ruminococcaceae	√						3.96688							f__Tannerellaceae	g__Macellibacteroides								3.06307
f__Spirochaetaceae	√										3.24979			f__unclassified_c__Limnochordia	g__Hydrogenispora		√			3.0269
f__Staphylococcaceae	√	√									4.07774			f__unclassified_o__Chloroplast	g__unclassified_o__Chloroplast					4.47125						3.13172
f__Streptococcaceae		√									4.16578			f__unclassified_o__Flavobacteriales	g__unclassified_o__Flavobacteriales									3.07054
f__Streptomycetaceae					3.07442									f__unclassified_o__Saccharimonadales	g__unclassified_o__Saccharimonadales	√				3.59367
f__unclassified_o__Chloroplast					4.47125						3.13172			f__uncultured_o__Gaiellales	g__unclassified_o__Gaiellales		√			3.27476	3.26456
f__unclassified_o__Flavobacteriales									3.07515					f__Xanthobacteraceae	g__uncultured_f__Xanthobacteraceae					3.11194
f__unclassified_o__Saccharimonadales	√				3.59367
f__uncultured_o__Gaiellales		√			3.27476	3.26456
f__Vicinamibacteraceae	√				3.07735
f__Xanthobacteraceae		√			3.54103
number of LDA different taxonomies	17	22	7	7	28	6	3	5	6	0	14					16	16	7	5	23	7	4	7	6	1	13
number of microHI-impact taxonomies				5	15	4	2	4	4	0	10								2	10	3	2	4	3	0	8
percentage of microHI-impact taxonomies				0.714286	0.535714	0.666667	0.666667	0.8	0.666667	0	0.714286								0.4	0.434783	0.428571	0.5	0.571429	0.5	0	0.615385

## Sheet: Sheet2
f__unclassified_o__Saccharimonadales	f__unclassified_o__Saccharimonadales							g__Empedobacter	#N/A
f__Ruminococcaceae	f__Ruminococcaceae							g__unclassified_o__Saccharimonadales	g__unclassified_o__Saccharimonadales
f__unclassified_c__Thermodesulfovibrionia	#N/A							g__Methylocystis	g__Methylocystis
f__Methylococcaceae	f__Methylococcaceae							g__Methyloparacoccus	g__Methyloparacoccus
f__Enterobacteriaceae	f__Enterobacteriaceae							g__Paracoccus	#N/A
f__Methyloligellaceae	f__Methyloligellaceae							g__Dielma	#N/A
f__Legionellaceae	f__Legionellaceae							g__Aurantimicrobium	#N/A
f__Rikenellaceae	#N/A							g__Achromobacter	g__Achromobacter
f__67-14	#N/A							g__Legionella	g__Legionella
f__Alcaligenaceae	f__Alcaligenaceae							g__unclassified_f__67-14	#N/A
f__B1-7BS	#N/A							g__Streptococcus	g__Streptococcus
f__Beijerinckiaceae	f__Beijerinckiaceae							g__Conexibacter	#N/A
f__Rhodobacteraceae	f__Rhodobacteraceae							g__Soonwooa	#N/A
f__Shewanellaceae	#N/A
f__Gaiellaceae	f__Gaiellaceae
f__Lachnospiraceae	#N/A
f__Solirubrobacteraceae	#N/A
